# Supplementary material for: The Chemically Highly Diversified Metabolites from the Red Sea Marine Sponge Spongia sp
Source: Mar Drugs. 2022 Mar 30;20(4):241. doi: 10.3390/md20040241 (PMC9028682; doi:10.3390/md20040241)
Supplement: Supplementary file 1 [file marinedrugs-20-00241-s001.zip]

Archive with 1 entries (1 files):
- marinedrugs-1629372-supplementary.pdf
